# Supplementary material for: Efficacy and Safety of Third Dose of the COVID-19 Vaccine among Solid Organ Transplant Recipients: A Systemic Review and Meta-Analysis
Source: Vaccines (Basel). 2022 Jan 9;10(1):95. doi: 10.3390/vaccines10010095 (PMC8778934; doi:10.3390/vaccines10010095)
Supplement: Supplementary file 1 [file vaccines-10-00095-s001.zip]

Archive with 3 entries (3 files):
- Figure S1.pdf
- Supplementary Online Content, Document S1.pdf
- Table S1.pdf
